# Supplementary material for: A Prospective Randomized Pilot Study on the Efficacy of a Dietary Supplementation Regimen of Vitamin E and Selenium for the Prevention of Fluoroquinolone-Induced Tendinopathy
Source: Pharmaceuticals (Basel). 2025 Apr 15;18(4):575. doi: 10.3390/ph18040575 (PMC12030472; doi:10.3390/ph18040575)
Supplement: Supplementary file 1 [file pharmaceuticals-18-00575-s001.zip]

Archive with 1 entries (1 files):
- pharmaceuticals-3574013-supplementary.pdf
